# Supplementary material for: Chitosan or Cyclodextrin Grafted with Oleic Acid Self-Assemble into Stabilized Polymeric Micelles with Potential of Drug Carriers
Source: Life (Basel). 2023 Feb 4;13(2):446. doi: 10.3390/life13020446 (PMC9964696; doi:10.3390/life13020446)
Supplement: Supplementary file 1 [file life-13-00446-s001.zip]

Archive with 5 entries (5 files):
- amCD-OA.avi
- Chit5-OA-15.avi
- Chit5-OA-30.avi
- Chit5-OA-5.avi
- Supplement.pdf
